# Supplementary material for: Over-Expressed miR-224 Promotes the Progression of Cervical Cancer via Targeting RASSF8
Source: PLoS One. 2016 Sep 14;11(9):e0162378. doi: 10.1371/journal.pone.0162378 (PMC5023165; doi:10.1371/journal.pone.0162378)
Supplement: S1 Table — (XLS) [file pone.0162378.s004.xls]

## Sheet: Sheet1
SiHa-Wounding-healing
	0	48
miR-RASSF8	291	86	205
	290	67	223
	304	74	230
	298	69	229
	313	76	237
	312	75	237
	301.333	70.7143	230.619	0.765329			siR-RASFF8	siR-NC
MIR-NC	314	162	152				76.5329	41.3451
	294	176	118			6.54515e-08	11.9401	14.8997
	299	175	124
	290	180	110
	298	182	116
	319	189	130
	302.333	177.333	125	0.413451
Caski-wounding-healing
	0h	24h
miR-NC	271	152	119
	292	141	151
	278	115	163
	274	139	135
	288	147	141
	316	127	189
	286.5	136.833	149.667	149.667	0.522397		siR-RASSF8	siR-NC
miR-RASSF8	291	65	226				76.1525	52.2397
	283	63	220			2.46337e-05	10.6207	24.3201
	297	65	232
	278	75	203
	304	74	230
	304	77	227
	292.833	69.8333	223	223	0.761525
Caski-TRANSWELL
	siR-RASSF8	siR-NC	77	61			siR-RASSF8	siR-NC		siR-RASSF8	siR-NC		siR-RASSF8	siR-NC
	73.6667	57	75	54		1th	98	84	2th	81	46	3th	87	39
	4.16333	3.60555	69	56			67	47		76	82		63	38
0.00316705			73.6667	57			54	52		79	79		68	63
							87	63		52	35		79	59
							69	39		91	36		49	62
							87	81		71	46		68	75
							77	61		75	54		69	56
SiHa-TRANSWELL
	siR-RASSF8	siR-NC
	0	0	78	35			siR-RASSF8	siR-NC		siR-RASSF8	siR-NC		siR-RASSF8	siR-NC
0.0202853	16.4418	15.2753	84	55		1th	91	27	2th	81	70	3th	110	80
			109	65			89	35		70	45		122	71
			90.3333	51.6667			73	45		82	31		78	78
							62	21		91	36		91	61
							78	39		101	62		117	51
							75	43		79	86		136	49
							78	35		84	55		109	65
						3th
