# Supplementary material for: Over-Expressed miR-224 Promotes the Progression of Cervical Cancer via Targeting RASSF8
Source: PLoS One. 2016 Sep 14;11(9):e0162378. doi: 10.1371/journal.pone.0162378 (PMC5023165; doi:10.1371/journal.pone.0162378)
Supplement: S2 Table — (XLS) [file pone.0162378.s005.xls]

## Sheet: Sheet1
Westernblot
		miR-NC	miR-224
1	U1	8.46108			avrage
2	U2	14.008	5.54688		4.94289	1.45306	0.961029	0.395981	0.42908	0.367377	0.25866	miR-NC
3	U3	10.6241	2.16306	miR-224	0.100709	0.0901638		0.203599	0.00359617	0.144482	0.0511588	MIR-224
4	U4	14.8201	6.35901	miR-NC	0.362775	0.073847		0.42908
5	U5	8.49162	0.0305373	0.00411612				0.00359617
6	U6	13.3746	4.91352					0.367377
7	U7	9.89001	1.42893					0.144482
8	U8	11.4132	2.95214					0.25866
9	U9	8.91728	0.456197					0.0511588
MTT
0h			48h	miR-224	miR-NC	BLANK	96h	miR-224	miR-NC	BLANK
0.37	0.398			0.533	0.664	0.759		1.244	0.903	1.148
0.396	0.453			0.648	0.695	0.589		1.42	0.986	0.848
0.458	0.458			0.663	0.751	0.759		0.988	0.841	0.742
0.482	0.459			0.59	0.858	0.786		1.076	0.853	0.869
0.492	0.493			0.645	0.681	0.732		0.759	0.605	0.645
0.461	0.478			0.88	0.729	0.723		1.0974	0.8376	0.786
0.487	0.469			0.913	0.997	0.678		1.305	0.826			1.0974
0.469	0.491			0.66	0.691	0.702		0.962	0.81			1.00875
0.409	0.419			0.864	0.913	0.72		0.984	0.773
0.446	0.375			0.710667	0.775444	0.716444		0.784	0.826
0.447								1.00875	0.80875
								1	0.889
		1.0974						0.929	0.88
		1						1.219	1.094
								0.814	1.036
								1.132	0.869
								1.0188	0.9536
								1.04359	0.870056
		miR-224 mimic	Negtive control	Blank control
	0h	0.447	0.447	0.447
	48h	0.71	0.775	0.716444
	96h	1.0436	0.87	0.9
		0.0485417	0.0766701		0.00142512
WONDING-HEALING
CaSki transfected with miR-224MIMIC	0h	miR-224	miR-NC	24h	miR-224	miR-NC
	1th	947.233	1095	1th	376	666.243	571.233	0.603054	60.3054			428.757	0.391559	39.1559
		978.407	1035		480	569.172	498.407	0.509407	50.9407			465.828	0.450075	45.0075
		1017	1031		263	435.092	754	0.741396	74.1396			595.908	0.57799	57.799
		1052	982		309	628.092	743	0.706274	70.6274			353.908	0.360395	36.0395
		1027	1003		393	649.151	634	0.617332	61.7332			353.849	0.352791	35.2791
		1063	1014		308	597	755	0.710254	71.0254			417	0.411243	41.1243
		1014.11	1026.67		354.833	590.792	659.273	0.650103	65.0103			435.875	0.424554	42.4554
	2th	982	866	2th	355.1	691.088	626.9	0.638391	63.8391			174.912	0.201977	20.1977
		933	972		341	506	592	0.634512	63.4512			466	0.479424	47.9424
		943	891		333	515	610	0.646872	64.6872	miR-224	NC	376	0.421998	42.1998
		1014	859		292	712	722	0.712032	71.2032	67.0513	37.1071	147	0.171129	17.1129
		950	894		417	533	533	0.561053	56.1053	8.87531	10.5827	361	0.403803	40.3803
		1073	873		162	716	911	0.849021	84.9021	3.90373e-13		157	0.17984	17.984
		982.5	892.5		316.683	612.181	665.817	0.677676	67.7676			280.319	0.314083	31.4083
	3th	891	865		375	663	516	0.579125	57.9125			202	0.233526	23.3526
		909	891		284	544.574	625	0.687569	68.7569			346.426	0.388806	38.8806
		891	901		148	516	743	0.833895	83.3895			385	0.427303	42.7303
		859	991		210	638	649	0.75553	75.553			353	0.356206	35.6206
		915	1022		259	579	656	0.71694	71.694			443	0.433464	43.3464
		891	1011		368	624	523	0.586981	58.6981			387	0.382789	38.2789
		892.667	946.833		274	594.096	618.667	0.693055	69.3055			352.738	0.372545	37.2545
	avage	961.688	955.333		0
CaSki-transfected with miR-224 mimic-transwell
	miR-224	74.5556	9.759				miR-224	miR-NC		miR-224	miR-NC		miR-224	miR-NC
	NC	48.0556	14.1117			1th	58	21	2th	87	63	3th	45	64
	0.00602169						75	18		92	43		92	31
							59	53		76	57		99	72
							57	43		54	65		101	56
							56	38		76	42		65	47
							76	54		54	31		45	67
							76	37.8333		73.1667	50.1667		74.5	56.1667
1
2
3
