# Supplementary material for: Over-Expressed miR-224 Promotes the Progression of Cervical Cancer via Targeting RASSF8
Source: PLoS One. 2016 Sep 14;11(9):e0162378. doi: 10.1371/journal.pone.0162378 (PMC5023165; doi:10.1371/journal.pone.0162378)
Supplement: S3 Table — (XLS) [file pone.0162378.s006.xls]

## Sheet: Sheet1
SiHa-transfected with miR-224
			Wouninghealing
						miR-224						miR-NC
						1th	1009	379	630	0.624381	62.4381	1th	1091	421	670	0.614115	61.4115
							1121	391	730	0.651204	65.1204		1189	451	738	0.62069	62.069
							1032	291	741	0.718023	71.8023		1210	651	559	0.461983	46.1983
							1011	289	722	0.714144	71.4144		984	517	467	0.474593	47.4593
							998	391	607	0.608216	60.8216		956	591	365	0.381799	38.1799
	miR-224	miR-NC		1.8561e-08			1165	276	889	0.76309	76.309		1023	410	613	0.599218	59.9218
	69.3697	51.0765				1th	1034	353	681	0.658607	65.8607	2th	1134	391	743	0.655203	65.5203
	5.61358	9.02495					1045	320	725	0.69378	69.378		1045	510	535	0.511962	51.1962
							1120	291	829	0.740179	74.0179		1129	621	508	0.449956	44.9956
							1250	431	819	0.6552	65.52		1039	510	529	0.509143	50.9143
							1100	319	781	0.71	71		1012	491	521	0.514822	51.4822
							1007	310	697	0.692155	69.2155		1007	454	553	0.549156	54.9156
						3th	980	354	626	0.638776	63.8776	3th	934	412	522	0.558887	55.8887
							932	321	611	0.655579	65.5579		956	512	444	0.464435	46.4435
							989	218	771	0.779575	77.9575		938	517	421	0.448827	44.8827
							1008	367	641	0.635913	63.5913		829	591	238	0.287093	28.7093
							897	219	678	0.755853	75.5853		967	421	546	0.564633	56.4633
							985	205	780	0.791878	79.1878		954	451	503	0.527254	52.7254
SiHa Transfected with miR-224
			TRANSWELL
		87	60	0.0350759		1th	miR-224	miR-NC	2th	miR-224	miR-NC		3th	miR-224	miR-NC
		68	40				79	62		72	38			80	44
		70	38				94	58		62	43			64	40
		miR-224	miR-NC				80	60		66	39			66	34
		75	46				90	53		69	43			67	32
		10.4403	12.1655				88	57		68	37			74	40
							91	70		71	40			69	38
							87	60		68	40			70	38
