# Supplementary material for: Over-Expressed miR-224 Promotes the Progression of Cervical Cancer via Targeting RASSF8
Source: PLoS One. 2016 Sep 14;11(9):e0162378. doi: 10.1371/journal.pone.0162378 (PMC5023165; doi:10.1371/journal.pone.0162378)
Supplement: S4 Table — (XLS) [file pone.0162378.s007.xls]

## Sheet: Sheet1
						SiHa transfeted with miR-224				MTT
1th	0h	miR-224	miR-NC	BLANK	48h	miR-224	miR-NC	BLANK		miR-224	miR-NC	BLANK	96h	miR-224	miR-NC	BLANK
		0.692	0.63	0.476		0.989	0.952	0.811		0.9032	0.871	0.8922		1.204	0.969	1.396			1.3951		48
		0.611	0.732	0.512		0.901	0.788	0.971		0.8684	0.788	0.8378		1.538	1.292	1.383	96h
		0.687	0.689	0.697		0.893	0.815	0.942		0.881	0.7584	0.8472		1.277	0.943	1.155
		0.558	0.433	0.588		0.867	0.811	0.833		0.0176193	0.0583723	0.0290767		1.308	0.989	1.512
		0.589	0.751	0.698		0.866	0.989	0.904		0.7358	0.869	0.843		1.444	1.148	1.34
		0.6274	0.647	0.5942		0.9032	0.871	0.8922		0.855333	0.863	0.832		1.3542	1.0682	1.3572
2th		0.386	0.534	0.79		0.86	0.756	0.782		0.792333	0.93333	0.923		1.626	1.122	1.168
		0.44	0.63	0.741		0.999	0.781	0.856		0.6534	0.6778	0.7508		1.505	1.171	1.115
		0.443	0.392	0.62		0.815	0.85	0.841		0.0857915	0.110028	0.0704445		1.479	1.144	1.205
		0.75	0.755	0.672		0.842	0.786	0.928						1.266	1.258	1.094
		0.563	0.373	0.544		0.826	0.767	0.782		1.3542	1.0682	1.3572		1.304	0.999	1.032
		0.5164	0.5368	0.6734		0.8684	0.788	0.8378		1.436	1.1388	1.1228		1.436	1.1388	1.1228
3th		0.35	0.64			0.933	0.859	0.893		1.3878	1.1018	1.0912		1.385	1.156	1.141
		0.468	0.604			0.854	0.758	1.041		0.0411166	0.0353136	0.145315		1.598	1.125	1.029
		0.545	0.709			0.876	0.724	0.932						1.284	0.952	1.113
		0.622	0.784			0.865	0.604	0.796		0.9884	1.1558	1.1276		1.258	0.965	1.077
		0.512	0.609			0.877	0.847	0.574		0.985667	1.308	1.51633		1.414	1.311	1.096
		0.4994	0.6692			0.881	0.7584	0.8472		1.01967	1.37486	1.53219		1.3878	1.1018	1.0912
in-1th										0.9486	1.0304	1.0178
		0.454	0.718	0.643		0.847	0.79	0.528		0.0290827	0.154666	0.264614		0.949	1.39	1.052		96h
		0.59	0.499	0.706		0.786	1.05	0.805						0.999	1.097	1.128
		0.621	0.832	0.733		0.717	0.838	0.683						1.083	1.132	1.094
		0.672	0.765	0.536		0.596	0.9	0.716						1.034	1.118	1.155
		0.678	0.634	0.634		0.733	0.767	1.483						0.877	1.042	1.209			0.0290827	0.154666	0.264614
		0.603	0.6896	0.6504		0.7358	0.869	0.843						0.9884	1.1558	1.1276
in-3th		0.596	0.337	0.484		0.808	0.885	0.801						0.907	1.072	1.378
		0.724	0.489	0.362		0.926	0.848	0.958						1.057	1.406	1.439
		0.533	0.508	0.396		0.832	0.856	0.737						0.993	1.446	1.732
		0.617667	0.444667	0.414		0.855333	0.863	0.832						0.985667	1.308	1.51633
in-4th		0.479	0.599	0.408		0.768	0.912	0.932						0.906	1.342	1.266
		0.473	0.693	0.546		0.833	0.898	1.06						1.139	1.385	1.503
		0.618	0.462	0.49		0.776	0.99	0.777						1.15	1.665	1.891
		0.523333	0.584667	0.481333		0.792333	0.933333	0.923						1.01967	1.37486	1.53219
in-5th		0.466	0.493	0.5		0.577	0.611	0.752						0.878	1.054	1.002
		0.514	0.494	0.537		0.791	0.644	0.702						0.978	1.069	1.021
		0.564	0.661	0.691		0.711	0.605	0.766						0.998	0.976	1.008
		0.552	0.56	0.571		0.667	0.814	0.762						0.89	1.116	1.09
		0.614	0.58	0.633		0.521	0.715	0.772						0.999	0.937	0.968
		0.542	0.5576	0.5864		0.6534	0.6778	0.7508						0.9486	1.0304	1.0178
		0h	48h	96h
mir-224 mimic		0.595475	0.8842	1.39267	0.122312		=
Negative control		0.595475	0.8058	1.10293	0.116569
Blank control		0.595475	0.859067	1.1904	1.82785e-08
		0h	48h	96h
mir-224 Inhibitor		0.557889	0.759217	0.985583
NC		0.557889	0.835783	1.21726
Blank		0.557889	0.8372	1.29848
