# Supplementary material for: Over-Expressed miR-224 Promotes the Progression of Cervical Cancer via Targeting RASSF8
Source: PLoS One. 2016 Sep 14;11(9):e0162378. doi: 10.1371/journal.pone.0162378 (PMC5023165; doi:10.1371/journal.pone.0162378)
Supplement: S5 Table — (XLS) [file pone.0162378.s008.xls]

## Sheet: Sheet1
Siha transfeced with miR-224
miR-224-1	18.5666	22.8862	0.811257		0.811257	0.763269	0.842574	0.561865	0.104295	0.306561	0.275696	0.616652
miR-NC1	30.4099	23.0875	1.31716		1.31716	1.10556	1.35356	1.37858	1.68104	0.206014	0.477844	1.36718
miR-224-2	19.4132	25.4342	0.763269
miR-NC-2	31.6103	28.592	1.10556
miR-224-3	14.2837	16.9525	0.842574
miR-NC-3	32.0105	23.6492	1.35356
miR-224-4	19.3864	34.5037	0.561865
miR-NC-4	34.3193	24.8947	1.37858
						0.358441	1.60104
miR-224-5	1.81455	21.6082	0.0839752
miR-NC-5	44.1165	26.2436	1.68104		miR-224	miR-NC
miR-224-6	2.5081	24.0482	0.104295	average	0.612588	1.36718
miR-NC-6	51.5608	28.1	1.83491	STEDV	0.276546	0.504752
				0.0134016
				p=0.013
