# Supplementary material for: Over-Expressed miR-224 Promotes the Progression of Cervical Cancer via Targeting RASSF8
Source: PLoS One. 2016 Sep 14;11(9):e0162378. doi: 10.1371/journal.pone.0162378 (PMC5023165; doi:10.1371/journal.pone.0162378)
Supplement: S6 Table — (XLS) [file pone.0162378.s009.xls]

## Sheet: Sheet1
				Result of ICH in cervical tissue
Cervical Cancer	Intensity	Ratio		Normal	Intensity	Ratio
1-400-1	1	4	4	1-400-1	3	2	6			RASSF8	2.10199
1-400-2	1	4	4	1-400-2	3	4	12		Normal	6.9	1.97174
1-400-3	1	4	4	1-400-3	3	3	9		Cervical cancer	5.3	2.10199
1-400-4	2	4	8	3-400-1	2	3	6		0.00183817
2-400-1	2	4	8	3-400-2	2	2	4		0.000161245	P=0.000161
2-400-2	2	4	8	4-400-1	3	3	9		0.00183817
2-400-3	2	4	8	4-400-2	3	3	9
2-400-4	2	4	8	4-400-3	3	3	9
2-400-5	1	3	3	4-400-4	3	3	9
2-400-6	1	3	3	4-400-5	3	3	9
2-400-7	2	4	8	4-400-6	3	3	9
2-400-8	1	4	4	8-400-1	2	3	6
2-400-9	1	4	4	8-400-2	1	3	3
2-400-10	2	4	8	8-400-3	2	3	6
4-400-1	1	4	4	8-400-4	2	3	6
4-400-1	1	4	4	9-400-1	2	3	6
4-400-2	1	4	4	9-400-2	2	3	6
4-400-3	1	4	4	9-400-3	2	2	4
4-400-4	2	3	6	9-400-4	2	3	6
4-400-5	1	4	4	9-400-5	2	3	6
4-400-6	1	4	4	9-400-6	2	3	6
4-400-7	1	4	4	9-400-7	2	3	6
5-400-1	2	4	8	9-400-8	2	3	6
5-400-2	2	4	8	9-400-9	2	3	6
6-400-1	1	3	3	10-400-1	2	3	6
6-400-2	1	3	3	10-400-2	3	3	9
6-400-3	1	3	3	12-400-3	3	3	9
6-400-4	1	3	3	12-400-4	3	2	6
6-4005	1	4	4	12-400-5	3	3	9
7-400-1	1	3	3	12-400-6	3	3	9
7-400-3	1	4	4	12-400-7	3	2	6
7-400-1	1	3	3	12-400-8	3	3	9
7-400-2	1	3	3	14-400-1	3	2	6
8-400-1	2	4	8	14-400-2	3	2	6
8-400-2	2	4	8	14-400-3	2	2	4
8-400-3	2	4	8	14-400-4	2	2	4
8-400-4	2	4	8	15-400-1	2	2	4
8-400-3	2	4	8	15-400-2	2	2	4
8-400-4	2	4	8	16-400-1	3	2	6
8-400-5	2	4	8	16-400-2	3	2	6
14-400-1	1	4	4	16-400-3	3	2	6
14-400-2	1	4	4	16-400-4	3	2	6
14-400-3	1	4	4	16-400-5	3	2	6
14-400-4	1	4	4	16-400-6	3	2	6
14-400-5	1	4	4	18-400-1	3	3	9
14-400-6	1	4	4	18-400-2	3	3	9
16-400-1	1	4	4	18-400-3	3	3	9
16-400-2	2	4	8	18-400-4	3	3	9
16-400-3	1	4	4	18-400-5	3	3	9
16-400-4	2	4	8	18-400-6	3	3	9
