# Supplementary material for: Over-Expressed miR-224 Promotes the Progression of Cervical Cancer via Targeting RASSF8
Source: PLoS One. 2016 Sep 14;11(9):e0162378. doi: 10.1371/journal.pone.0162378 (PMC5023165; doi:10.1371/journal.pone.0162378)
Supplement: S7 Table — (XLSX) [file pone.0162378.s010.xlsx]

## Sheet: 实验数据分析
	luminescence result
GROUP
1	P-3'UTR-wild+P-hsa-miR-224（GMUE35028）
2	P-3'UTR-mut+P-hsa-miR-224（GMUE35028）
3	P-3'UTR-wild+P-hsa-miR-NC（GOSE35046）
4	P-3'UTR-mut+P-hsa-miR-NC（GOSE35045）
5	P+P-hsa-miR-224（（GMUE35028））
一、原始数据
	GROUP	1	2	3	4	5		检测指标	实验分组	1	2	3	4	5
firefly luminescence	1	29408	28581	28324	28793	28910		Renilla luminescence	1	60538	59858	59821	61911	61064
	2	55034	53872	53993	55150	55104			2	41188	44422	43731	42698	45058
	3	33297	31417	32011	31520	32051			3	42637	45438	42884	42946	45672
	4	50093	47934	48924	50652	51581			4	45595	46721	46850	47785	44822
	5	18402	19294	18884	17885	18456			5	15562	17080	15962	16295	15110
	GROUP	1	2	3	4	5
	1	0.485778	0.47748	0.473479	0.465071	0.473438
firefly /Renilla luminescence	2	1.33617	1.21273	1.23466	1.29163	1.22296
	3	0.780941	0.691426	0.746456	0.733945	0.701765
	4	1.09865	1.02596	1.04427	1.06	1.1508
	5	1.1825	1.12963	1.18306	1.09758	1.22144
：
firefly /Renilla luminescence	GROUP	AVERAGE	STDEV.
	P-3'UTR-wild+P-hsa-miR-224	0.475049	0.00751059	3.37684e-06
	P-3'UTR-mut+P-hsa-miR-224	1.25963	0.0525581
	P-3'UTR-wild+P-hsa-miR-NC	0.730906	0.0359252	5.55381e-05
	P-3'UTR-mut+P-hsa-miR-NC	1.07594	0.0496846
	P+P-hsa-miR-224	1.16284	0.0489696	P-3'UTR-mut+P-hsa-miR-224
T-Test：	GROUP	P VALUE
	实验组1 VS 2	3.37684e-06
三、统计图（供参考）：
	WT-UTR 5'… CAUAAAUAAGCCGUGACUUAGU…3'
	Has-mir-224 3'… GUAUUUAUUCGGCACUGAAUUC…5'
	Mutant-UTR 5'… CATAAATAAGCCTGTCAAGTAGT…3
	Has-mir-224 3'… GUAUUUAUUCGGCACUGAAUUC…5'
