# Supplementary material for: Over-Expressed miR-224 Promotes the Progression of Cervical Cancer via Targeting RASSF8
Source: PLoS One. 2016 Sep 14;11(9):e0162378. doi: 10.1371/journal.pone.0162378 (PMC5023165; doi:10.1371/journal.pone.0162378)
Supplement: S8 Table — (XLSX) [file pone.0162378.s011.xlsx]

## Sheet: Sheet1
				U6				224	224-U6				17.8444	201101	QE-224		STDEV	SEM
1	L225	201101	8.99661	8.98444	8.99053	26.1785	26.1304	26.1544	17.1639	6.81008e-06	-0.680548	1.60275	17.8444		Normal	1.60736	5.98124e-06	1.35937e-07
1	L340	201101	8.88456	8.87555	8.88005	25.074	24.9839	25.029	16.1489	1.37625e-05	-1.69555	3.23899			CC	3.37079	9.63224e-06	3.32146e-07
1	L177	201101	9.6013	9.56492	9.58311	26.0575	26.0212	26.0393	16.4562	1.11221e-05	-1.38824	2.61759		201206	QE-224
1	L187	201101	9.337	9.11822	9.22761	24.7237	24.6831	24.7034	15.4758	2.19449e-05	-2.36869	5.16471			Normal	1.16931
1	L242	201101	8.98025	8.98625	8.98325	27.3558	27.4305	27.3931	18.4099	2.87131e-06	0.565415	0.675761			CC	1.92654
1	L188	201101	8.96725	8.99247	8.97986	24.9313	24.9326	24.9319	15.9521	1.57742e-05	-1.89237	3.71244				2.0971
1	L122	201101	9.15074	9.22623	9.18848	25.6763	25.7238	25.7001	16.5116	1.07034e-05	-1.33288	2.51905				1.64759
1	L269	201101	8.8141	8.86461	8.83936	24.7658	24.8623	24.8141	15.9747	1.55284e-05	-1.86971	3.6546
1	LN298	201101	7.27556	7.46125	7.36841	27.5528	27.3113	27.432	20.0636	9.1252e-07	2.21919	0.214761
1	L286	201101	8.28224	8.06735	8.17479	26.2576	26.1179	26.1878	18.013	3.78055e-06	0.168527	0.88975				0.000106856
1	L205	201101	7.75337	7.76271	7.75804	26.6919	26.6689	26.6804	18.9224	2.01281e-06	1.07791	0.473714
1	N197	201101	7.03664	7.02686	7.03175	27.2811	27.1581	27.2196	20.1879	8.37242e-07	2.34341	0.197044				2.02668
1	N164	201101	7.94608	7.78334	7.86471	26.8418		26.8418	18.9771	1.93782e-06	1.13269	0.456065				3.37079
1	N166	201101	7.99954	8.59098	8.29526	26.5406	26.3738	26.4572	18.1619	3.40968e-06	0.317488	0.802466				1.66321
1	N85	201101	8.35616	8.24237	8.29926	27.2646	27.3866	27.3256	19.0263	1.87286e-06	1.18188	0.440776				0.0177548
1	N173	201101	8.61782	8.32603	8.47193	26.6178	26.6655	26.6416	18.1697	3.39134e-06	0.325269	0.798149
1	L-358	201101	8.40525	8.42322	8.41424	27.6738	27.6415	27.6576	19.2434	1.61124e-06	1.39895	0.379205
1	L-333	201101	8.52403	8.44493	8.48448	25.2844	25.2683	25.2763	16.7918	8.81357e-06	-1.0526	2.07427
1	L-550	201101	8.55195	8.51725	8.5346	24.9586	24.9679	24.9632	16.4286	1.13367e-05	-1.4158	2.66808
1	1942	201101	8.69032	8.63271	8.66152	25.2797	25.2642	25.272	16.6105	9.99429e-06	-1.23398	2.35215
1	2072	201101	9.10508	9.13428	9.11968	24.6591	24.5872	24.6232	15.5035	2.15272e-05	-2.34097	5.06643
1	1003	201101	7.97843	7.98429	7.98136	25.3737	25.3899	25.3818	17.4004	5.78021e-06	-0.443998	1.36037
1	2018	201101	8.6872	8.72215	8.70467	25.1027	25.143	25.1228	16.4181	1.14195e-05	-1.4263	2.68757
1	2053	201101	9.50137	9.53031	9.51584	25.0873	25.234	25.1606	15.6448	1.95184e-05	-2.19964	4.59366
11	2372	201101	10.1518	10.0644	10.1081	28.7972	28.6281	28.7127	18.6046	2.50878e-06	0.760137	0.59044
11	2283	201101	9.06017	9.06457	9.06237	25.9187	25.943	25.9309	16.8685	8.35759e-06	-0.975964	1.96696
11	2527	201101	9.00609	9.017	9.01155	26.4124	26.294	26.3532	17.3417	6.02053e-06	-0.502768	1.41693
11	2543	201101	9.22688	9.36109	9.29398	25.8788	25.7228	25.8008	16.5068	1.07387e-05	-1.33762	2.52734
11	2234	201101	9.34705	9.38156	9.3643	25.7798	25.8016	25.7907	16.4264	1.13541e-05	-1.41802	2.67218
11	2354	201101	9.06652	9.00653	9.03652	25.4893	25.3958	25.4426	16.406	1.15156e-05	-1.4384	2.7102
11	1753	201101	8.37849	8.52694	8.45271	28.2985	27.8503	28.0744	19.6217	1.23958e-06	1.77727	0.291735
11	2612	201101	7.76095	7.59683	7.67889	28.3319	28.1396	28.2357	20.5568	6.48295e-07	2.7124	0.152576
11	1749	201101	8.03304	7.93261	7.98283	28.8349	29.3046	29.0697	21.0869	4.48963e-07	3.24245	0.105663
11	1651	201101	8.09629	8.21467	8.15548	27.9856	27.7913	27.8884	19.733	1.14759e-06	1.88852	0.270084
11	1826	201101	7.98336	8.57335	8.27835	27.8234	27.6652	27.7443	19.4659	1.38095e-06	1.62146	0.325006
11	2274	201101	6.33455	6.39511	6.36483	25.3999	25.3895	25.3947	19.0298	1.8683e-06	1.1854	0.439704
11	2254	201101	7.5535	7.48848	7.52099	27.6608	28.1603	27.9105	20.3896	7.28003e-07	2.54511	0.171335
11	2413	201101	8.14607	7.95532	8.05069	28.095	28.0425	28.0688	20.0181	9.41802e-07	2.17363	0.221653
11	1895	201101	8.4844	8.54089	8.51265	26.2001	26.1051	26.1526	17.6399	4.89608e-06	-0.204506	1.15229
11	1090	201101	8.07391	8.19787	8.13589	25.5155	25.4967	25.5061	17.3702	5.90255e-06	-0.474217	1.38916
11	1885	201101	8.18055	8.18826	8.18441	26.73	26.6177	26.6738	18.4894	2.71725e-06	0.644976	0.639504
11	1967	201101	8.89055	8.7923	8.84142	25.0665	25.0854	25.0759	16.2345	1.29695e-05	-1.60992	3.05236
11	2145	201101	7.88483	7.79596	7.84039	25.7288	25.8073	25.768	17.9276	4.01089e-06	0.0832015	0.943961
11	1665	201101	7.96326	7.97923	7.97124	25.7524	25.7538	25.7531	17.7819	4.43741e-06	-0.0625936	1.04434
1	L297	31	9.41209	9.36064	9.38636	26.244	26.1954	26.2197	16.8333	8.56365e-06	-0.791097	1.73039
1	N242	33	8.95131	8.94523	8.94827	26.9378	26.9312	26.9345	17.9862	3.8513e-06	0.361784	0.778202
1	N201	34	8.37879	8.39363	8.38621	27.8044	27.9832	27.8938	19.5076	1.3416e-06	1.88318	0.271086
1	N1278	35	9.20575	8.99359	9.09967	27.0126	26.8953	26.9539	17.8543	4.22017e-06	0.229827	0.852737
1	L188	37	9.07593	8.94166	9.00879	27.1649	26.9783	27.0716	18.0628	3.65231e-06	0.438321	0.737993
1	L225	38	9.11982	8.67989	8.89985	27.4057	27.0134	27.2096	18.3097	3.07771e-06	0.68527	0.621889
1	N100	39	8.9454	8.72201	8.8337	27.8951	27.6036	27.7493	18.9156	2.02221e-06	1.2912	0.408612
1	N122	41	9.54574	9.46953	9.50764	28.3107	27.8051	28.0579	18.5502	2.60508e-06	0.925799	0.526389
1	N222	42	9.08101	9.08624	9.08363	26.587	26.4232	26.5051	17.4215	5.69658e-06	-0.202966	1.15106
1	N1130	43	8.7505	8.62174	8.68612	26.0784	26.2603	26.1693	17.4832	5.45794e-06	-0.141229	1.10284
1	L177	44	9.83012	9.3559	9.59301	27.0548	26.9904	27.0226	17.4296	5.66455e-06	-0.194832	1.14459
1	L187	46	9.59606	9.52261	9.55933	26.9584	26.8708	26.9146	17.3553	5.96397e-06	-0.269145	1.20509
1	N1490	50	8.8566	8.88376	8.87018	26.528	26.411	26.4695	17.5993	5.03587e-06	-0.0251115	1.01756
1	L333	21	9.19803	9.09481	9.14642	26.5624	26.5495	26.556	17.4096	5.7438e-06	-0.214876	1.1606
1	L358	22	9.69439	9.72241	9.70839	27.0629	26.8257	26.9443	17.2359	6.47831e-06	-0.38849	1.30902
1	L550	23	9.40081	9.30168	9.35125	26.7463	26.6682	26.7072	17.356	5.96106e-06	-0.268441	1.20451
1	N1003	24	8.97852	8.88178	8.93015	26.8328	27.0883	26.9605	18.0304	3.73518e-06	0.405952	0.754738
1	N1593	25	10.5398	10.2339	10.3869	27.1964	27.0894	27.1429	16.756	9.0354e-06	-0.86846	1.82571
1	N1942	26	9.47926	9.49535	9.48731	26.9531	26.7716	26.8623	17.375	5.88309e-06	-0.249445	1.18875
1	N2018	27	9.80183	9.70331	9.75257	25.8937	25.6409	25.7673	16.0148	1.51034e-05	-1.60968	3.05184
1	N2053	28	10.7095	10.5891	10.6493	28.9003	28.8413	28.8708	18.2215	3.27184e-06	0.597026	0.661115
1	N2072	29	9.68838	9.38794	9.53816	25.511	25.625	25.568	16.0299	1.49463e-05	-1.59459	3.02008
3	1427	201101	7.78845	7.91799	7.85322	25.3496	25.4966	25.4231	17.5699	5.13971e-06	-0.274564	1.20963
3	1348	201101	8.01804	8.55179	8.28492	25.0318	25.0725	25.0521	16.7672	8.9654e-06	-1.07724	2.11
3	939	201101	8.87186	8.68926	8.78056	25.794	25.5628	25.6784	16.8978	8.18929e-06	-0.946615	1.92734
3	B41	201101	9.28437	9.30283	9.2936	26.3514	26.0371	26.1942	16.9006	8.17343e-06	-0.943819	1.92361
3	1727	201101	8.06274	8.12185	8.09229	25.621	25.3751	25.498	17.4057	5.75907e-06	-0.438712	1.35539
3	1923	201101	8.41231	8.52787	8.47009	26.2233	26.1213	26.1723	17.7022	4.68928e-06	-0.142245	1.10362
3	1860	201101	8.50351	8.97035	8.73693	24.6135	24.5301	24.5718	15.8349	1.71089e-05	-2.00955	4.02657	17.6244
3	1974	201101	8.5858	8.67838	8.63209	24.5399	24.2995	24.4197	15.7876	1.76789e-05	-2.05683	4.16071	17.6244
3	B17	201101			9.14636			26.0603	16.914	8.09817e-06	-0.930474	1.9059			QE-224/U6	201206	综合	STDEV	SEM
3	Z17	201101			9.23082			25.6512	16.4204	1.14015e-05	-1.42402	2.68333			Normal	1.16931	1.38833	1.2326	0.0186758
3	Z13	201101			10.2622			25.7565	15.4944	2.16634e-05	-2.35007	5.09847			CC	1.92654	2.64867	2.24031	0.0224031
3	Z11	201101			9.54529			26.6946	17.1493	6.87917e-06	-0.695111	1.61901						P
3	Z6	201101			9.17351			24.5693	15.3958	2.31958e-05	-2.44867	5.45912				1.64759	1.9078	0.00393339
3	Z12	201101			9.83392			24.47	14.6361	3.9273e-05	-3.20834	9.24288
3	B16	201101			9.43409			24.1324	14.6983	3.76157e-05	-3.14614	8.85283
3	B22	201101			9.47716			26.3184	16.8413	8.51672e-06	-1.00317	2.00441			1 = Normal
3	B31	201101			11.1412			25.7514	14.6102	3.99838e-05	-3.23422	9.41016			11 = HPV+ Normal
3	B44	201101			9.56819			26.6345	17.0663	7.28647e-06	-0.778097	1.71487			3 = CC
3		201101			9.62306			26.5057	16.8826	8.27595e-06	-0.961802	1.94774			201101 = 2011.1第一批 RT: 500ng RNA, 0.8ul RT enzyme / 10ul reaction
3	B18	201101			9.49029			25.6556	16.1653	1.36065e-05	-1.6791	3.20229			201206 = 2012.6第二批 RT: 200ng RNA, 0.5ul RT enzyme / 10ul reaction
3		201101			9.48228			25.6355	16.1532	1.37216e-05	-1.69125	3.22937
3	B2	201101			9.68444			26.1953	16.5108	1.0709e-05	-1.33363	2.52036
3		201101			9.61001			26.0438	16.4338	1.12961e-05	-1.41063	2.65853
3	B54	201101			9.64564			25.7379	16.0922	1.43139e-05	-1.75222	3.36876
3		201101			9.63832			25.6853	16.047	1.47701e-05	-1.79749	3.47614
3	B20	201101			9.90383			26.2928	16.3889	1.1653e-05	-1.45551	2.74254
3		201101			9.85543			26.3618	16.5064	1.07419e-05	-1.33805	2.5281
3	陈水红	201101			9.75496			25.9946	16.2396	1.29237e-05	-1.60483	3.04159
3		201101			9.79988			25.9529	16.1531	1.37229e-05	-1.69139	3.22967
3	K125	30	9.90982	10.2477	10.0788	28.1334	28.2237	28.1786	18.0998	3.5597e-06	0.475372	0.719282
3	K1	32	11.2352	10.9011	11.0681	28.8232	28.5908	28.707	17.6389	4.89958e-06	0.0144715	0.990019
3	k119	36	8.73035	8.70147	8.71591	26.3501	26.2253	26.2877	17.5718	5.13297e-06	-0.0526645	1.03718
3	k27	40	8.67864	8.56983	8.62423	30.2914	29.8987	30.0951	21.4708	3.4406e-07	3.8464	0.0695215
3	K57	45	9.99877	9.91598	9.95737	27.3972	27.17	27.2836	17.3262	6.08548e-06	-0.298241	1.22964
3	K64	47	9.44495	9.44736	9.44615	27.8696	27.905	27.8873	18.4411	2.80977e-06	0.816676	0.567749
3	K32	48	9.62532	9.38256	9.50394	26.9519	26.8752	26.9136	17.4096	5.74354e-06	-0.214811	1.16055
3	K107	49	10.0491	9.30795	9.67852	27.3942	27.5392	27.4667	17.7882	4.41798e-06	0.163742	0.892706
3	k30	51	11.6733	11.7078	11.6906	27.9669	28.1579	28.0624	16.3718	1.17924e-05	-1.25265	2.38279
3	k14	52	9.03508	8.94599	8.99053	30.1208	30.0746	30.0977	21.1072	4.42702e-07	3.48272	0.0894533
3	K24/2	53	9.82085	9.59753	9.70919	28.3032	28.4222	28.3627	18.6536	2.42505e-06	1.02911	0.490011
3	K24	6	9.49282	9.65905	9.57593	27.0132	27.0877	27.0505	17.4745	5.49085e-06	-0.149901	1.10949
3	K31	7	9.24743	9.17847	9.21295	24.9782	24.9456	24.9619	15.7489	1.81593e-05	-1.87551	3.66932
3	K37	8	8.81439	8.65751	8.73595	25.3723	25.4391	25.4057	16.6697	9.59199e-06	-0.954701	1.93818
3	K42	9	10.9981	10.4025	10.7003	25.5344	25.5279	25.5311	14.8309	3.43136e-05	-2.79358	6.93347
3	K44	10	9.27514	9.45042	9.36278	26.6153	26.5535	26.5844	17.2216	6.54286e-06	-0.402793	1.32206
3	K66	11	9.40598	9.43184	9.41891	28.377	28.2387	28.3078	18.8889	2.06002e-06	1.26447	0.416253
3	K77	12	8.96025	8.78373	8.87199	24.2661	24.0083	24.1372	15.2652	2.53926e-05	-2.35921	5.13088
3	K78	13	10.7962	9.89714	10.3467	27.5119	27.3901	27.451	17.1043	7.09726e-06	-0.520133	1.43409
3	K83	14	9.40708	8.96428	9.18567	30.4303	29.9617	30.196	21.0103	4.73442e-07	3.38587	0.0956646
3	K88	15	9.54287	9.08785	9.31536	27.4646	26.7801	27.1224	17.807	4.36068e-06	0.182576	0.881128
3	K99	16		9.07404	9.07404	26.7341	26.5516	26.6428	17.5688	5.14364e-06	-0.0556605	1.03933
3	K106	17	9.17488	8.95382	9.06435	26.2099	26.1143	26.1621	17.0978	7.12943e-06	-0.526658	1.44059
3	K109	18	8.44406	8.501	8.47253	27.573	27.3046	27.4388	18.9663	1.95246e-06	1.34183	0.394519
3	K116	19	9.14739	9.1003	9.12385	25.5693	25.4011	25.4852	16.3613	1.1878e-05	-1.2631	2.4001
3	K124	20	9.93054	9.87176	9.90115	26.4763	26.9192	26.6977	16.7966	8.78472e-06	-0.827867	1.77506
3	K4	2	12.1878	12.2065	12.1971	26.0768	26.1464	26.1116	13.9145	6.47621e-05	-3.70995	13.086
3	K18	3	11.5901	11.3589	11.4745	28.9093	28.8223	28.8658	17.3913	5.81701e-06	-0.233148	1.1754
3	K16	4	9.88671	9.766	9.82635	26.7003	26.5879	26.6441	16.8178	8.65665e-06	-0.806679	1.74918
3	K23	5	9.49039	9.54354	9.51696	24.8955	24.7538	24.8246	15.3077	2.46568e-05	-2.31678	4.9822
3	N2227	56	10.813	10.6025	10.7077	28.5939	28.4667	28.5303	17.8226	4.31395e-06	0.19812	0.871686
3	k90	57	9.27729	9.22142	9.24935	26.4374	26.3026	26.37	17.1207	7.0173e-06	-0.503786	1.41793
3	k71	58	9.1807	8.74022	8.96046	28.1756	27.8119	27.9937	19.0333	1.86385e-06	1.40884	0.376614
3	k50	59	8.57381	8.58992	8.58187	27.7625	27.4999	27.6312	19.0493	1.84323e-06	1.4249	0.372446
3	k100	60	9.62812	9.41575	9.52194	26.4208	26.1421	26.2814	16.7595	9.0134e-06	-0.864943	1.82127
3	wang	61	9.82548	9.85368	9.83958	27.1914	26.7625	26.977	17.1374	6.93634e-06	-0.487045	1.40157
3	k2	62	8.97834	8.895	8.93667	27.0815	26.7517	26.9166	17.9799	3.8682e-06	0.355469	0.781616
3	k103	63	8.32267	8.26194	8.29231	25.1946	24.8612	25.0279	16.7356	9.164e-06	-0.888848	1.8517
3	k76	64	9.61065	9.46838	9.53951	25.6373	25.5316	25.5844	16.0449	1.47911e-05	-1.57953	2.98871
3	k34	65	10.0798	10.0133	10.0466	25.6535	25.8351	25.7443	15.6977	1.88152e-05	-1.9267	3.80184
3	k53	66	9.81267	9.79299	9.80283	28.835	28.8006	28.8178	19.015	1.88766e-06	1.39053	0.381425
3	k54	67	8.1196	8.22413	8.17186	27.8126	27.8142	27.8134	19.6415	1.2227e-06	2.01706	0.24706
3	k20	68	9.96626	9.9781	9.97218	26.4191	26.2193	26.3192	16.347	1.19964e-05	-1.27741	2.42403
3	k75	69	8.82263	8.9475	8.88507	26.2755	26.3446	26.3101	17.425	5.68261e-06	-0.199424	1.14824
3	k86	70	10.3113	10.1995	10.2554	27.3151	27.2218	27.2685	17.013	7.56079e-06	-0.611408	1.52775
3	k58	71	9.5146	9.64092	9.57776	26.8641	26.779	26.8215	17.2438	6.44329e-06	-0.380668	1.30194
3	k46	72	11.5154	11.6666	11.591	27.9774	27.8847	27.9311	16.3401	1.20546e-05	-1.28439	2.43579
3	k61	73	9.88825	9.86002	9.87414	28.3649	28.2483	28.3066	18.4325	2.82667e-06	0.808024	0.571164
3	k96	74	11.4502	11.4725	11.4613	29.166	29.0207	29.0933	17.632	4.92302e-06	0.007585	0.994756
3	k74	75	9.98293	10.0729	10.0279	28.5896	28.5067	28.5481	18.5202	2.65988e-06	0.895768	0.537461
3	K3	1	10.4759	10.5629	10.5194	26.7483	26.6591	26.7037	16.1843	1.34291e-05	-1.44016	2.7135
3	k7	76	10.4609	10.3951	10.428	27.3458	27.3164	27.3311	16.9031	8.1594e-06	-0.721335	1.64871
3	k 55	77	9.48081	9.54102	9.51092	26.5479	26.4441	26.496	16.9851	7.7088e-06	-0.639378	1.55766
3	H14	78	11.2213	11.6325	11.4269	26.5003	26.3754	26.4378	15.0109	3.02872e-05	-2.61351	6.1199
3	k101	79	13.5826	13.5194	13.551	28.257	28.2029	28.23	14.679	3.81234e-05	-2.94547	7.70329
3	k6	80	12.5507	12.6578	12.6042	28.0725	27.8745	27.9735	15.3693	2.36259e-05	-2.25517	4.77391
3	k59	81	10.9834	10.9594	10.9714	26.9051	26.6948	26.7999	15.8285	1.71844e-05	-1.7959	3.47231
3	H7	82	9.51494	9.45667	9.48581	26.491	26.2621	26.3766	16.8908	8.2295e-06	-0.733677	1.66287
3	k62	83		11.3158	11.3158	28.3175	28.0327	28.1751	16.8592	8.41129e-06	-0.765198	1.6996
3	k105	84	9.93262	10.4539	10.1933	28.8512	28.4521	28.6516	18.4584	2.77637e-06	0.83393	0.560999
3	k38	85	10.1177	10.1303	10.124	28.1961	27.8638	28.0299	17.9059	4.07171e-06	0.281495	0.822738
3	H1	86	10.3123	10.3772	10.3448	27.0072	26.5688	26.788	16.4433	1.12224e-05	-1.18117	2.26761
3	H9/2	87	10.7781	10.8104	10.7942	31.2488	30.9265	31.0876	20.2934	7.78172e-07	2.66897	0.157239
3	H16	88	10.4236	10.4341	10.4288	26.8218	26.3163	26.5691	16.1402	1.38454e-05	-1.48421	2.79763
3	H4	89	9.99265	10.0367	10.0147	27.0783	26.9481	27.0132	16.9985	7.63728e-06	-0.62593	1.54321
3	k36	90	10.2474	10.2854	10.2664	28.8604	28.9151	28.8878	18.6213	2.47984e-06	0.996883	0.501082
3	k82	91	10.3131	10.3409	10.327	28.3529	28.3093	28.3311	18.0041	3.80387e-06	0.37966	0.768619
3	k43	92	13.1352	13.3735	13.2543	28.8728	28.8411	28.8569	15.6026	2.00979e-05	-2.02184	4.06102
3	k80	93	10.3539	10.2013	10.2776	29.1217	29.8101	29.4659	19.1882	1.67402e-06	1.56381	0.338257
3	K97/2	94	10.3356	10.343	10.3393	26.1578	26.1455	26.1517	15.8124	1.73783e-05	-1.81209	3.5115
3	H5	95	10.2117	9.86341	10.0376	29.7035	29.6695	29.6865	19.6489	1.21644e-06	2.02446	0.245797

## Sheet: Sheet2
		miR-224 Expression level in cervical tissue
		1=Normal		2=Cervical Cancer
				U6				224	224-U6							0	17.8989	201101	QE-224		STDEV	SEM
1	L225	201101	8.99661	8.98444	8.99053	26.1785	26.1304	26.1544	17.1639	6.81008e-06	-0.680548	1.60275	-0.116666		1.08423		17.8444		Normal	1.52691	5.60037e-06	1.27281e-07
1	L340	201101	8.88456	8.87555	8.88005	25.074	24.9839	25.029	16.1489	1.37625e-05	-1.69555	3.23899	-1.13166		2.19111				CC	3.37079	9.63224e-06	3.32146e-07
1	L177	201101	9.6013	9.56492	9.58311	26.0575	26.0212	26.0393	16.4562	1.11221e-05	-1.38824	2.61759	-0.824358		1.77075		9.6192e-06	201206	QE-224
1	L187	201101	9.337	9.11822	9.22761	24.7237	24.6831	24.7034	15.4758	2.19449e-05	-2.36869	5.16471	-1.80481		3.49382				Normal	1.08118
1	L242	201101	8.98025	8.98625	8.98325	27.3558	27.4305	27.3931	18.4099	2.87131e-06	0.565415	0.675761	1.1293		0.457138				CC	2.03074
1	L188	201101	8.96725	8.99247	8.97986	24.9313	24.9326	24.9319	15.9521	1.57742e-05	-1.89237	3.71244	-1.32849		2.51139		17.2806			2.20758
1	L122	201101	9.15074	9.22623	9.18848	25.6763	25.7238	25.7001	16.5116	1.07034e-05	-1.33288	2.51905	-0.768995		1.70408					1.87827
1	L269	201101	8.8141	8.86461	8.83936	24.7658	24.8623	24.8141	15.9747	1.55284e-05	-1.86971	3.6546	-1.30583		2.47226
1	LN298	201101	7.27556	7.46125	7.36841	27.5528	27.3113	27.432	20.0636	9.1252e-07	2.21919	0.214761	2.78308		0.145282
1	L286	201101	8.28224	8.06735	8.17479	26.2576	26.1179	26.1878	18.013	3.78055e-06	0.168527	0.88975	0.732409		0.601898					4.38173e-05
1	L205	201101	7.75337	7.76271	7.75804	26.6919	26.6689	26.6804	18.9224	2.01281e-06	1.07791	0.473714	1.64179		0.320458
1	N197	201101	7.03664	7.02686	7.03175	27.2811	27.1581	27.2196	20.1879	8.37242e-07	2.34341	0.197044	2.90729		0.133297					1.89452
1	N164	201101	7.94608	7.78334	7.86471	26.8418		26.8418	18.9771	1.93782e-06	1.13269	0.456065	1.69657		0.308518					3.37079
1	N166	201101	7.99954	8.59098	8.29526	26.5406	26.3738	26.4572	18.1619	3.40968e-06	0.317488	0.802466	0.88137		0.542852					1.77923
1	N85	201101	8.35616	8.24237	8.29926	27.2646	27.3866	27.3256	19.0263	1.87286e-06	1.18188	0.440776	1.74576		0.298176					0.00947014
1	N173	201101	8.61782	8.32603	8.47193	26.6178	26.6655	26.6416	18.1697	3.39134e-06	0.325269	0.798149	0.889151		0.539932
1	L-358	201101	8.40525	8.42322	8.41424	27.6738	27.6415	27.6576	19.2434	1.61124e-06	1.39895	0.379205	1.96283		0.256524
1	L-333	201101	8.52403	8.44493	8.48448	25.2844	25.2683	25.2763	16.7918	8.81357e-06	-1.0526	2.07427	-0.488721		1.4032
1	L-550	201101	8.55195	8.51725	8.5346	24.9586	24.9679	24.9632	16.4286	1.13367e-05	-1.4158	2.66808	-0.85192		1.8049
1	1942	201101	8.69032	8.63271	8.66152	25.2797	25.2642	25.272	16.6105	9.99429e-06	-1.23398	2.35215	-0.670099		1.59118
1	1003	201101	7.97843	7.98429	7.98136	25.3737	25.3899	25.3818	17.4004	5.78021e-06	-0.443998	1.36037	0.119884		0.920262
1	2018	201101	8.6872	8.72215	8.70467	25.1027	25.143	25.1228	16.4181	1.14195e-05	-1.4263	2.68757	-0.86242		1.81808
1	2053	201101	9.50137	9.53031	9.51584	25.0873	25.234	25.1606	15.6448	1.95184e-05	-2.19964	4.59366	-1.63576		3.10751
11	2372	201101	10.1518	10.0644	10.1081	28.7972	28.6281	28.7127	18.6046	2.50878e-06	0.760137	0.59044	1.32402		0.399421
11	2283	201101	9.06017	9.06457	9.06237	25.9187	25.943	25.9309	16.8685	8.35759e-06	-0.975964	1.96696	-0.412082		1.3306
11	2527	201101	9.00609	9.017	9.01155	26.4124	26.294	26.3532	17.3417	6.02053e-06	-0.502768	1.41693	0.0611138		0.958524
11	2543	201101	9.22688	9.36109	9.29398	25.8788	25.7228	25.8008	16.5068	1.07387e-05	-1.33762	2.52734	-0.773739		1.70969
11	2234	201101	9.34705	9.38156	9.3643	25.7798	25.8016	25.7907	16.4264	1.13541e-05	-1.41802	2.67218	-0.854135		1.80767
11	2354	201101	9.06652	9.00653	9.03652	25.4893	25.3958	25.4426	16.406	1.15156e-05	-1.4384	2.7102	-0.874515		1.83339
11	1753	201101	8.37849	8.52694	8.45271	28.2985	27.8503	28.0744	19.6217	1.23958e-06	1.77727	0.291735	2.34115		0.197353
11	2612	201101	7.76095	7.59683	7.67889	28.3319	28.1396	28.2357	20.5568	6.48295e-07	2.7124	0.152576	3.27628		0.103215
11	1749	201101	8.03304	7.93261	7.98283	28.8349	29.3046	29.0697	21.0869	4.48963e-07	3.24245	0.105663	3.80634		0.071479
11	1651	201101	8.09629	8.21467	8.15548	27.9856	27.7913	27.8884	19.733	1.14759e-06	1.88852	0.270084	2.4524		0.182706
11	1826	201101	7.98336	8.57335	8.27835	27.8234	27.6652	27.7443	19.4659	1.38095e-06	1.62146	0.325006	2.18534		0.21986
11	2274	201101	6.33455	6.39511	6.36483	25.3999	25.3895	25.3947	19.0298	1.8683e-06	1.1854	0.439704	1.74928		0.297451
11	2254	201101	7.5535	7.48848	7.52099	27.6608	28.1603	27.9105	20.3896	7.28003e-07	2.54511	0.171335	3.10899		0.115905
11	2413	201101	8.14607	7.95532	8.05069	28.095	28.0425	28.0688	20.0181	9.41802e-07	2.17363	0.221653	2.73751		0.149944
11	1895	201101	8.4844	8.54089	8.51265	26.2001	26.1051	26.1526	17.6399	4.89608e-06	-0.204506	1.15229	0.359376		0.779501
11	1090	201101	8.07391	8.19787	8.13589	25.5155	25.4967	25.5061	17.3702	5.90255e-06	-0.474217	1.38916	0.0896653		0.939741
11	1885	201101	8.18055	8.18826	8.18441	26.73	26.6177	26.6738	18.4894	2.71725e-06	0.644976	0.639504	1.20886		0.432611
11	1967	201101	8.89055	8.7923	8.84142	25.0665	25.0854	25.0759	16.2345	1.29695e-05	-1.60992	3.05236	-1.04604		2.06486
11	2145	201101	7.88483	7.79596	7.84039	25.7288	25.8073	25.768	17.9276	4.01089e-06	0.0832015	0.943961	0.647083		0.63857
11	1665	201101	7.96326	7.97923	7.97124	25.7524	25.7538	25.7531	17.7819	4.43741e-06	-0.0625936	1.04434	0.501288		0.706476
1	L297	31	9.41209	9.36064	9.38636	26.244	26.1954	26.2197	16.8333	8.56365e-06	-0.791097	1.73039	-0.447221		1.36341
1	N242	33	8.95131	8.94523	8.94827	26.9378	26.9312	26.9345	17.9862	3.8513e-06	0.361784	0.778202	0.705659		0.613162
1	N201	34	8.37879	8.39363	8.38621	27.8044	27.9832	27.8938	19.5076	1.3416e-06	1.88318	0.271086	2.22705		0.213595
1	N1278	35	9.20575	8.99359	9.09967	27.0126	26.8953	26.9539	17.8543	4.22017e-06	0.229827	0.852737	0.573703		0.67189
1	L188	37	9.07593	8.94166	9.00879	27.1649	26.9783	27.0716	18.0628	3.65231e-06	0.438321	0.737993	0.782197		0.581481
1	L225	38	9.11982	8.67989	8.89985	27.4057	27.0134	27.2096	18.3097	3.07771e-06	0.68527	0.621889	1.02915		0.49
1	N100	39	8.9454	8.72201	8.8337	27.8951	27.6036	27.7493	18.9156	2.02221e-06	1.2912	0.408612	1.63507		0.321954
1	N122	41	9.54574	9.46953	9.50764	28.3107	27.8051	28.0579	18.5502	2.60508e-06	0.925799	0.526389	1.26967		0.414753
1	N222	42	9.08101	9.08624	9.08363	26.587	26.4232	26.5051	17.4215	5.69658e-06	-0.202966	1.15106	0.14091		0.906947
1	N1130	43	8.7505	8.62174	8.68612	26.0784	26.2603	26.1693	17.4832	5.45794e-06	-0.141229	1.10284	0.202647		0.868955
1	L177	44	9.83012	9.3559	9.59301	27.0548	26.9904	27.0226	17.4296	5.66455e-06	-0.194832	1.14459	0.149044		0.901848
1	L187	46	9.59606	9.52261	9.55933	26.9584	26.8708	26.9146	17.3553	5.96397e-06	-0.269145	1.20509	0.0747308		0.949519
1	N1490	50	8.8566	8.88376	8.87018	26.528	26.411	26.4695	17.5993	5.03587e-06	-0.0251115	1.01756	0.318764		0.801756		17.0414
1	L333	21	9.19803	9.09481	9.14642	26.5624	26.5495	26.556	17.4096	5.7438e-06	-0.214876	1.1606	0.129		0.914465		17.8337
1	L358	22	9.69439	9.72241	9.70839	27.0629	26.8257	26.9443	17.2359	6.47831e-06	-0.38849	1.30902	-0.0446137		1.03141		17.8337
1	L550	23	9.40081	9.30168	9.35125	26.7463	26.6682	26.7072	17.356	5.96106e-06	-0.268441	1.20451	0.0754348		0.949056		17.0413
1	N1003	24	8.97852	8.88178	8.93015	26.8328	27.0883	26.9605	18.0304	3.73518e-06	0.405952	0.754738	0.749828		0.594675
1	N1593	25	10.5398	10.2339	10.3869	27.1964	27.0894	27.1429	16.756	9.0354e-06	-0.86846	1.82571	-0.524584		1.43852
1	N1942	26	9.47926	9.49535	9.48731	26.9531	26.7716	26.8623	17.375	5.88309e-06	-0.249445	1.18875	0.0944308		0.936642
1	N2018	27	9.80183	9.70331	9.75257	25.8937	25.6409	25.7673	16.0148	1.51034e-05	-1.60968	3.05184	-1.2658		2.40461
1	N2053	28	10.7095	10.5891	10.6493	28.9003	28.8413	28.8708	18.2215	3.27184e-06	0.597026	0.661115	0.940902		0.520907
															Cancer	Normal
3	1427	201101	7.78845	7.91799	7.85322	25.3496	25.4966	25.4231	17.5699	5.13971e-06	-0.274564	1.20963	0.289318		0.818289	1.08423
3	1348	201101	8.01804	8.55179	8.28492	25.0318	25.0725	25.0521	16.7672	8.9654e-06	-1.07724	2.11	-0.513363		1.42737	2.19111
3	939	201101	8.87186	8.68926	8.78056	25.794	25.5628	25.6784	16.8978	8.18929e-06	-0.946615	1.92734	-0.382733		1.30381	1.77075
3	B41	201101	9.28437	9.30283	9.2936	26.3514	26.0371	26.1942	16.9006	8.17343e-06	-0.943819	1.92361	-0.379937		1.30128	3.49382
3	1727	201101	8.06274	8.12185	8.09229	25.621	25.3751	25.498	17.4057	5.75907e-06	-0.438712	1.35539	0.12517		0.916896	0.457138
3	1923	201101	8.41231	8.52787	8.47009	26.2233	26.1213	26.1723	17.7022	4.68928e-06	-0.142245	1.10362	0.421637		0.746577	2.51139
3	1860	201101	8.50351	8.97035	8.73693	24.6135	24.5301	24.5718	15.8349	1.71089e-05	-2.00955	4.02657	-1.44567		2.72389	1.70408
3	1974	201101	8.5858	8.67838	8.63209	24.5399	24.2995	24.4197	15.7876	1.76789e-05	-2.05683	4.16071	-1.49295		2.81464	2.47226
3	B17	201101			9.14636			26.0603	16.914	8.09817e-06	-0.930474	1.9059	-0.366592		1.2893	0.145282
3	Z17	201101			9.23082			25.6512	16.4204	1.14015e-05	-1.42402	2.68333	-0.860143		1.81522	0.601898
3	Z13	201101			10.2622			25.7565	15.4944	2.16634e-05	-2.35007	5.09847	-1.78618		3.44901	0.320458			QE-224/U6	201206	综合	STDEV	SEM
3	Z11	201101			9.54529			26.6946	17.1493	6.87917e-06	-0.695111	1.61901	-0.131229		1.09523	0.133297			Normal	1.08118	1.30405	1.1472	0.0173818
3	Z6	201101			9.17351			24.5693	15.3958	2.31958e-05	-2.44867	5.45912	-1.88479		3.69298	0.308518			CC	2.03074	2.70077	2.24031	0.0224031
3	Z12	201101			9.83392			24.47	14.6361	3.9273e-05	-3.20834	9.24288	-2.64446		6.25262	0.542852						P
3	B16	201101			9.43409			24.1324	14.6983	3.76157e-05	-3.14614	8.85283	-2.58226		5.98876	0.298176				1.87827	2.07107	0.00173322
3	B22	201101			9.47716			26.3184	16.8413	8.51672e-06	-1.00317	2.00441	-0.439293		1.35594	0.539932
3	B31	201101			11.1412			25.7514	14.6102	3.99838e-05	-3.23422	9.41016	-2.67034		6.36578	0.256524
3	B44	201101			9.56819			26.6345	17.0663	7.28647e-06	-0.778097	1.71487	-0.214215		1.16007	1.4032			1 = Normal
3		201101			9.62306			26.5057	16.8826	8.27595e-06	-0.961802	1.94774	-0.39792		1.31761	1.8049			11 = HPV+ Normal
3	B18	201101			9.49029			25.6556	16.1653	1.36065e-05	-1.6791	3.20229	-1.11522		2.16628	1.59118			3 = CC
3		201101			9.48228			25.6355	16.1532	1.37216e-05	-1.69125	3.22937	-1.12737		2.1846	0.920262			201101 = 2011.1第一批 RT: 500ng RNA, 0.8ul RT enzyme / 10ul reaction
3	B2	201101			9.68444			26.1953	16.5108	1.0709e-05	-1.33363	2.52036	-0.769749		1.70497	1.81808			201206 = 2012.6第二批 RT: 200ng RNA, 0.5ul RT enzyme / 10ul reaction
3		201101			9.61001			26.0438	16.4338	1.12961e-05	-1.41063	2.65853	-0.846745		1.79844	3.10751
3	B54	201101			9.64564			25.7379	16.0922	1.43139e-05	-1.75222	3.36876	-1.18834		2.2789	0.399421
3		201101			9.63832			25.6853	16.047	1.47701e-05	-1.79749	3.47614	-1.23361		2.35154	1.3306
3	B20	201101			9.90383			26.2928	16.3889	1.1653e-05	-1.45551	2.74254	-0.89163		1.85527	0.958524
3		201101			9.85543			26.3618	16.5064	1.07419e-05	-1.33805	2.5281	-0.774172		1.71021	1.70969
3	陈水红	201101			9.75496			25.9946	16.2396	1.29237e-05	-1.60483	3.04159	-1.04094		2.05757	1.80767
3		201101			9.79988			25.9529	16.1531	1.37229e-05	-1.69139	3.22967	-1.12751		2.18481	1.83339
3	K125	30	9.90982	10.2477	10.0788	28.1334	28.2237	28.1786	18.0998	3.5597e-06	0.475372	0.719282	0.819247		0.566738	0.197353
3	K1	32	11.2352	10.9011	11.0681	28.8232	28.5908	28.707	17.6389	4.89958e-06	0.0144715	0.990019	0.358347		0.780058	0.103215
3	k119	36	8.73035	8.70147	8.71591	26.3501	26.2253	26.2877	17.5718	5.13297e-06	-0.0526645	1.03718	0.291211		0.817216	0.071479
3	k27	40	8.67864	8.56983	8.62423	30.2914	29.8987	30.0951	21.4708	3.4406e-07	3.8464	0.0695215	4.19027		0.0547775	0.182706
3	K57	45	9.99877	9.91598	9.95737	27.3972	27.17	27.2836	17.3262	6.08548e-06	-0.298241	1.22964	0.0456346		0.968864	0.21986
3	K64	47	9.44495	9.44736	9.44615	27.8696	27.905	27.8873	18.4411	2.80977e-06	0.816676	0.567749	1.16055		0.447341	0.297451
3	K32	48	9.62532	9.38256	9.50394	26.9519	26.8752	26.9136	17.4096	5.74354e-06	-0.214811	1.16055	0.129065		0.914424	0.115905
3	K107	49	10.0491	9.30795	9.67852	27.3942	27.5392	27.4667	17.7882	4.41798e-06	0.163742	0.892706	0.507618		0.703383	0.149944
3	k30	51	11.6733	11.7078	11.6906	27.9669	28.1579	28.0624	16.3718	1.17924e-05	-1.25265	2.38279	-0.908775		1.87745	0.779501
3	k14	52	9.03508	8.94599	8.99053	30.1208	30.0746	30.0977	21.1072	4.42702e-07	3.48272	0.0894533	3.8266		0.0704822	0.939741
3	K24/2	53	9.82085	9.59753	9.70919	28.3032	28.4222	28.3627	18.6536	2.42505e-06	1.02911	0.490011	1.37299		0.386091	0.432611
3	K24	6	9.49282	9.65905	9.57593	27.0132	27.0877	27.0505	17.4745	5.49085e-06	-0.149901	1.10949	0.193975		0.874194	2.06486
3	K31	7	9.24743	9.17847	9.21295	24.9782	24.9456	24.9619	15.7489	1.81593e-05	-1.87551	3.66932	-1.53164		2.89113	0.63857
3	K37	8	8.81439	8.65751	8.73595	25.3723	25.4391	25.4057	16.6697	9.59199e-06	-0.954701	1.93818	-0.610825		1.52713	0.706476
3	K42	9	10.9981	10.4025	10.7003	25.5344	25.5279	25.5311	14.8309	3.43136e-05	-2.79358	6.93347	-2.4497		5.46303	1.36341
3	K44	10	9.27514	9.45042	9.36278	26.6153	26.5535	26.5844	17.2216	6.54286e-06	-0.402793	1.32206	-0.0589172		1.04168	0.613162
3	K66	11	9.40598	9.43184	9.41891	28.377	28.2387	28.3078	18.8889	2.06002e-06	1.26447	0.416253	1.60834		0.327975	0.213595
3	K77	12	8.96025	8.78373	8.87199	24.2661	24.0083	24.1372	15.2652	2.53926e-05	-2.35921	5.13088	-2.01533		4.04273	0.67189
3	K78	13	10.7962	9.89714	10.3467	27.5119	27.3901	27.451	17.1043	7.09726e-06	-0.520133	1.43409	-0.176257		1.12995	0.581481
3	K83	14	9.40708	8.96428	9.18567	30.4303	29.9617	30.196	21.0103	4.73442e-07	3.38587	0.0956646	3.72975		0.0753762	0.49
3	K88	15	9.54287	9.08785	9.31536	27.4646	26.7801	27.1224	17.807	4.36068e-06	0.182576	0.881128	0.526452		0.69426	0.321954
3	K99	16		9.07404	9.07404	26.7341	26.5516	26.6428	17.5688	5.14364e-06	-0.0556605	1.03933	0.288215		0.818914	0.414753
3	K106	17	9.17488	8.95382	9.06435	26.2099	26.1143	26.1621	17.0978	7.12943e-06	-0.526658	1.44059	-0.182782		1.13507	0.906947
3	K109	18	8.44406	8.501	8.47253	27.573	27.3046	27.4388	18.9663	1.95246e-06	1.34183	0.394519	1.68571		0.31085	0.868955
3	K116	19	9.14739	9.1003	9.12385	25.5693	25.4011	25.4852	16.3613	1.1878e-05	-1.2631	2.4001	-0.919221		1.89109	0.901848
3	K124	20	9.93054	9.87176	9.90115	26.4763	26.9192	26.6977	16.7966	8.78472e-06	-0.827867	1.77506	-0.483991		1.39861	0.949519
3	K4	2	12.1878	12.2065	12.1971	26.0768	26.1464	26.1116	13.9145	6.47621e-05	-3.70995	13.086	-3.36607		10.3107	0.801756
3	K18	3	11.5901	11.3589	11.4745	28.9093	28.8223	28.8658	17.3913	5.81701e-06	-0.233148	1.1754	0.110728		0.92612	0.914465
3	K16	4	9.88671	9.766	9.82635	26.7003	26.5879	26.6441	16.8178	8.65665e-06	-0.806679	1.74918	-0.462803		1.37822	1.03141
3	K23	5	9.49039	9.54354	9.51696	24.8955	24.7538	24.8246	15.3077	2.46568e-05	-2.31678	4.9822	-1.97291		3.92558	0.949056
3	N2227	56	10.813	10.6025	10.7077	28.5939	28.4667	28.5303	17.8226	4.31395e-06	0.19812	0.871686	0.541996		0.68682	0.594675
3	k90	57	9.27729	9.22142	9.24935	26.4374	26.3026	26.37	17.1207	7.0173e-06	-0.503786	1.41793	-0.15991		1.11722	1.43852
3	k71	58	9.1807	8.74022	8.96046	28.1756	27.8119	27.9937	19.0333	1.86385e-06	1.40884	0.376614	1.75272		0.296742	0.936642
3	k50	59	8.57381	8.58992	8.58187	27.7625	27.4999	27.6312	19.0493	1.84323e-06	1.4249	0.372446	1.76877		0.293458	2.40461
3	k100	60	9.62812	9.41575	9.52194	26.4208	26.1421	26.2814	16.7595	9.0134e-06	-0.864943	1.82127	-0.521067		1.43502	0.520907
3	wang	61	9.82548	9.85368	9.83958	27.1914	26.7625	26.977	17.1374	6.93634e-06	-0.487045	1.40157	-0.143169		1.10433	0.818289
3	k2	62	8.97834	8.895	8.93667	27.0815	26.7517	26.9166	17.9799	3.8682e-06	0.355469	0.781616	0.699344		0.615852
3	k103	63	8.32267	8.26194	8.29231	25.1946	24.8612	25.0279	16.7356	9.164e-06	-0.888848	1.8517	-0.544972		1.45899
3	k76	64	9.61065	9.46838	9.53951	25.6373	25.5316	25.5844	16.0449	1.47911e-05	-1.57953	2.98871	-1.23565		2.35487
3	k34	65	10.0798	10.0133	10.0466	25.6535	25.8351	25.7443	15.6977	1.88152e-05	-1.9267	3.80184	-1.58282		2.99555
3	k53	66	9.81267	9.79299	9.80283	28.835	28.8006	28.8178	19.015	1.88766e-06	1.39053	0.381425	1.7344		0.300533
3	k54	67	8.1196	8.22413	8.17186	27.8126	27.8142	27.8134	19.6415	1.2227e-06	2.01706	0.24706	2.36094		0.194664
3	k20	68	9.96626	9.9781	9.97218	26.4191	26.2193	26.3192	16.347	1.19964e-05	-1.27741	2.42403	-0.93353		1.90994
3	k75	69	8.82263	8.9475	8.88507	26.2755	26.3446	26.3101	17.425	5.68261e-06	-0.199424	1.14824	0.144451		0.904723
3	k86	70	10.3113	10.1995	10.2554	27.3151	27.2218	27.2685	17.013	7.56079e-06	-0.611408	1.52775	-0.267532		1.20375
3	k58	71	9.5146	9.64092	9.57776	26.8641	26.779	26.8215	17.2438	6.44329e-06	-0.380668	1.30194	-0.0367917		1.02583
3	k46	72	11.5154	11.6666	11.591	27.9774	27.8847	27.9311	16.3401	1.20546e-05	-1.28439	2.43579	-0.940512		1.91921
3	k61	73	9.88825	9.86002	9.87414	28.3649	28.2483	28.3066	18.4325	2.82667e-06	0.808024	0.571164	1.1519		0.450032
3	k96	74	11.4502	11.4725	11.4613	29.166	29.0207	29.0933	17.632	4.92302e-06	0.007585	0.994756	0.351461		0.78379
3	k74	75	9.98293	10.0729	10.0279	28.5896	28.5067	28.5481	18.5202	2.65988e-06	0.895768	0.537461	1.23964		0.423477
3	K3	1	10.4759	10.5629	10.5194	26.7483	26.6591	26.7037	16.1843	1.34291e-05	-1.44016	2.7135	-1.09628		2.13803
3	k7	76	10.4609	10.3951	10.428	27.3458	27.3164	27.3311	16.9031	8.1594e-06	-0.721335	1.64871	-0.377459		1.29905
3	k 55	77	9.48081	9.54102	9.51092	26.5479	26.4441	26.496	16.9851	7.7088e-06	-0.639378	1.55766	-0.295502		1.22731
3	H14	78	11.2213	11.6325	11.4269	26.5003	26.3754	26.4378	15.0109	3.02872e-05	-2.61351	6.1199	-2.26963		4.82201
3	k101	79	13.5826	13.5194	13.551	28.257	28.2029	28.23	14.679	3.81234e-05	-2.94547	7.70329	-2.6016		6.06959
3	k6	80	12.5507	12.6578	12.6042	28.0725	27.8745	27.9735	15.3693	2.36259e-05	-2.25517	4.77391	-1.9113		3.76147
3	k59	81	10.9834	10.9594	10.9714	26.9051	26.6948	26.7999	15.8285	1.71844e-05	-1.7959	3.47231	-1.45202		2.73591
3	H7	82	9.51494	9.45667	9.48581	26.491	26.2621	26.3766	16.8908	8.2295e-06	-0.733677	1.66287	-0.389801		1.31021
3	k62	83		11.3158	11.3158	28.3175	28.0327	28.1751	16.8592	8.41129e-06	-0.765198	1.6996	-0.421322		1.33915
3	k105	84	9.93262	10.4539	10.1933	28.8512	28.4521	28.6516	18.4584	2.77637e-06	0.83393	0.560999	1.17781		0.442023
3	k38	85	10.1177	10.1303	10.124	28.1961	27.8638	28.0299	17.9059	4.07171e-06	0.281495	0.822738	0.625371		0.648253
3	H1	86	10.3123	10.3772	10.3448	27.0072	26.5688	26.788	16.4433	1.12224e-05	-1.18117	2.26761	-0.837298		1.7867
3	H9/2	87	10.7781	10.8104	10.7942	31.2488	30.9265	31.0876	20.2934	7.78172e-07	2.66897	0.157239	3.01284		0.123892
3	H16	88	10.4236	10.4341	10.4288	26.8218	26.3163	26.5691	16.1402	1.38454e-05	-1.48421	2.79763	-1.14033		2.20431
3	H4	89	9.99265	10.0367	10.0147	27.0783	26.9481	27.0132	16.9985	7.63728e-06	-0.62593	1.54321	-0.282055		1.21593
3	k36	90	10.2474	10.2854	10.2664	28.8604	28.9151	28.8878	18.6213	2.47984e-06	0.996883	0.501082	1.34076		0.394813
3	k82	91	10.3131	10.3409	10.327	28.3529	28.3093	28.3311	18.0041	3.80387e-06	0.37966	0.768619	0.723536		0.605611
3	k43	92	13.1352	13.3735	13.2543	28.8728	28.8411	28.8569	15.6026	2.00979e-05	-2.02184	4.06102	-1.67797		3.19977
3	k80	93	10.3539	10.2013	10.2776	29.1217	29.8101	29.4659	19.1882	1.67402e-06	1.56381	0.338257	1.90769		0.26652
3	K97/2	94	10.3356	10.343	10.3393	26.1578	26.1455	26.1517	15.8124	1.73783e-05	-1.81209	3.5115	-1.46821		2.76679
3	H5	95	10.2117	9.86341	10.0376	29.7035	29.6695	29.6865	19.6489	1.21644e-06	2.02446	0.245797	2.36834		0.193669
3	Q33	96	11.7479	11.6459	11.6969	28.645	28.7124	28.6787	16.9818	7.7265e-06	-0.642686	1.56123	-0.29881		1.23013
3	K10	97	11.8149	12.0445	11.9297	27.8028	27.7203	27.7616	15.8318	1.71451e-05	-1.7926	3.46438	-1.44872		2.72966
3	B35	98	12.683	12.7187	12.7009	32.4004	32.396	32.3982	19.6973	1.17632e-06	2.07285	0.237689	2.41673		0.18728
3	K79	99	10.1669	10.1596	10.1633	30.5325	30.4554	30.494	20.3307	7.58306e-07	2.70628	0.153225	3.05015		0.120729
3	B40	100	10.1887	10.2075	10.1981	27.0383	26.9179	26.9781	16.78	8.88621e-06	-0.844438	1.79557	-0.500563		1.41477
3	Q11	101	11.6787	11.4475	11.5631	27.217	27.0494	27.1332	15.5701	2.0556e-05	-2.05436	4.1536	-1.71049		3.27271
3	851	102	10.6447	10.5345	10.5896	28.3491	28.1783	28.2637	17.6741	4.78138e-06	0.0497007	0.966137	0.393577		0.76124
3	宁4	103	10.5348	10.3893	10.462	28.2087	27.8379	28.0233	17.5613	5.17054e-06	-0.063185	1.04477	0.280691		0.823197
3	B50	104	10.3875	10.6524	10.5199	27.6756	27.3319	27.5038	16.9838	7.71531e-06	-0.640595	1.55897	-0.296719		1.22835
3	B33	105	10.7715	10.6626	10.717	26.8838	26.7984	26.8411	16.1241	1.40013e-05	-1.50036	2.82914	-1.15649		2.22914
3	B62	106	11.2701	11.2353	11.2527	27.6374	27.3375	27.4874	16.2347	1.29675e-05	-1.3897	2.62024	-1.04582		2.06454
3	杨福珠	107	10.5117	10.5283	10.52	27.8674	27.2216	27.5445	17.0245	7.50086e-06	-0.599926	1.51564	-0.256051		1.19421
3	Q9	108	12.0018	12.0791	12.0405	27.596	27.5232	27.5596	15.5191	2.1295e-05	-2.10531	4.30291	-1.76144		3.39036
3	B2	109	10.386	10.4584	10.4222	28.3585	28.759	28.5587	18.1365	3.47032e-06	0.51206	0.70122	0.855936		0.552507
3	宁10	110	10.8093	10.5374	10.6733	28.2035	27.883	28.0432	17.3699	5.90387e-06	-0.254533	1.19295	0.0893428		0.939951
3	宁21	111	10.4501	10.4693	10.4597	26.3485	26.2234	26.2859	15.8262	1.72118e-05	-1.7982	3.47786	-1.45432		2.74028
3	杨建娣	112	9.90345	9.94384	9.92364	27.6612	27.9871	27.8241	17.9005	4.08713e-06	0.276042	0.825854	0.619918		0.650708
3	宁7	113	10.7033	10.5791	10.6412	27.5609	27.6867	27.6238	16.9827	7.72159e-06	-0.641769	1.56024	-0.297893		1.22935
3	B51	114	10.7026	10.4399	10.5712	27.0317	27.2731	27.1524	16.5812	1.01993e-05	-1.04327	2.0609	-0.699398		1.62383
3	B47	115	9.98037	10.204	10.0922	30.58	30.5428	30.5614	20.4692	6.88895e-07	2.84477	0.1392	3.18865		0.109678
3	孔海燕	116	9.94321	10.0206	9.9819	26.4434	26.5425	26.4929	16.511	1.07074e-05	-1.11341	2.16356	-0.76953		1.70471
3	Q3	117	10.8013	10.8823	10.8418	27.0589	26.7761	26.9175	16.0757	1.44786e-05	-1.54872	2.92557	-1.20484		2.30512
3	Z22	118	10.951	10.8403	10.8957	26.2088	26.0568	26.1328	15.2372	2.5891e-05	-2.38725	5.23159	-2.04337		4.12208
3	B27	119	10.799	10.7385	10.7687	25.2269	25.0172	25.1221	14.3533	4.77767e-05	-3.2711	9.65385	-2.92723		7.60648
3	Q33	96	11.7479	11.6459	11.6969	28.645	28.7124	28.6787	16.9818	7.7265e-06	-3.2711		-0.29881		1.23013
3	K10	97	11.8149	12.0445	11.9297	27.8028	27.7203	27.7616	15.8318	1.71451e-05	-0.642686		-1.44872		2.72966
3	B35	98	12.683	12.7187	12.7009	32.4004	32.396	32.3982	19.6973	1.17632e-06	-1.7926		2.41673		0.18728
3	K79	99	10.1669	10.1596	10.1633	30.5325	30.4554	30.494	20.3307	7.58306e-07	2.07285		3.05015		0.120729
3	B40	100	10.1887	10.2075	10.1981	27.0383	26.9179	26.9781	16.78	8.88621e-06	2.70628		-0.500563		1.41477
3	Q11	101	11.6787	11.4475	11.5631	27.217	27.0494	27.1332	15.5701	2.0556e-05	-0.844438		-1.71049		3.27271
3	851	102	10.6447	10.5345	10.5896	28.3491	28.1783	28.2637	17.6741	4.78138e-06	-2.05436		0.393577		0.76124
3	宁4	103	10.5348	10.3893	10.462	28.2087	27.8379	28.0233	17.5613	5.17054e-06	0.0497007		0.280691		0.823197
3	B50	104	10.3875	10.6524	10.5199	27.6756	27.3319	27.5038	16.9838	7.71531e-06	-0.063185		-0.296719		1.22835
3	B33	105	10.7715	10.6626	10.717	26.8838	26.7984	26.8411	16.1241	1.40013e-05	-0.640595		-1.15649		2.22914
3	B62	106	11.2701	11.2353	11.2527	27.6374	27.3375	27.4874	16.2347	1.29675e-05	-1.50036		-1.04582		2.06454
3	杨福珠	107	10.5117	10.5283	10.52	27.8674	27.2216	27.5445	17.0245	7.50086e-06	-1.3897		-0.256051		1.19421
3	Q9	108	12.0018	12.0791	12.0405	27.596	27.5232	27.5596	15.5191	2.1295e-05	-0.599926		-1.76144		3.39036
3	B2	109	10.386	10.4584	10.4222	28.3585	28.759	28.5587	18.1365	3.47032e-06	-2.10531		0.855936		0.552507
3	宁10	110	10.8093	10.5374	10.6733	28.2035	27.883	28.0432	17.3699	5.90387e-06	0.51206		0.0893428		0.939951
3	宁21	111	10.4501	10.4693	10.4597	26.3485	26.2234	26.2859	15.8262	1.72118e-05	-0.254533		-1.45432		2.74028
3	杨建娣	112	9.90345	9.94384	9.92364	27.6612	27.9871	27.8241	17.9005	4.08713e-06	-1.7982		0.619918		0.650708
3	宁7	113	10.7033	10.5791	10.6412	27.5609	27.6867	27.6238	16.9827	7.72159e-06	0.276042		-0.297893		1.22935
3	B51	114	10.7026	10.4399	10.5712	27.0317	27.2731	27.1524	16.5812	1.01993e-05	-0.641769		-0.699398		1.62383
3	B47	115	9.98037	10.204	10.0922	30.58	30.5428	30.5614	20.4692	6.88895e-07	-1.04327		3.18865		0.109678
3	孔海燕	116	9.94321	10.0206	9.9819	26.4434	26.5425	26.4929	16.511	1.07074e-05	2.84477		-0.76953		1.70471
3	Q3	117	10.8013	10.8823	10.8418	27.0589	26.7761	26.9175	16.0757	1.44786e-05	-1.11341		-1.20484		2.30512
3	Z22	118	10.951	10.8403	10.8957	26.2088	26.0568	26.1328	15.2372	2.5891e-05	-1.54872		-2.04337		4.12208
3	B27	119	10.799	10.7385	10.7687	25.2269	25.0172	25.1221	14.3533	4.77767e-05	-2.38725		-2.92723		7.60648
						STDEVP	SEM				148
			normal	0.973522	0.77371	0.773471	0.0966839	8	0.0966839
			cc	1.77274	1.63633	1.63079	0.13405	12.1655	0.13405	1.82095
										0.000250888
