# Supplementary material for: Over-Expressed miR-224 Promotes the Progression of Cervical Cancer via Targeting RASSF8
Source: PLoS One. 2016 Sep 14;11(9):e0162378. doi: 10.1371/journal.pone.0162378 (PMC5023165; doi:10.1371/journal.pone.0162378)
Supplement: S9 Table — (XLSX) [file pone.0162378.s012.xlsx]

## Sheet: 2012.6.20
				EEF1A1			RASSF8
1	N-279	12.6892	12.6479	12.6685	23.3198	23.1795	23.2496	10.5811	10.9348
1	N-295	11.6466	12.0348	11.8407	23.1663	23.0089	23.0876	11.2469	10.5689
1	N-249	12.5131	12.386	12.4495	22.318	22.4288	22.3734	9.92389
1	N-298	12.9046	13.1285	13.0166	23.0691	23.0307	23.0499	10.0334
1	N-296	12.1078	12.6598	12.3838	22.5798	22.661	22.6204	10.2366
1	N-216	12.2498	12.8158	12.5328	24.8488	25.0241	24.9365	12.4037
1	N-180	12.0901	12.1154	12.1027	23.3755	23.6222	23.4989	11.3961
1	N-193	12.6327	12.6808	12.6567	22.9942	23.0498	23.022	10.3652
1	N-214	14.8818	14.8684	14.8751	27.0586	27.4191	27.2388	12.3637
1	N-181	12.5363	12.9596	12.7479	23.3444	23.2602	23.3023	10.5544
1	N-210	11.9828	12.0285	12.0056	23.548	23.2582	23.4031	11.3975
1	N-186	12.5279	12.9353	12.7316	23.4995	23.3949	23.4472	10.7156
3	K5	12.8417	12.9448	12.8933	24.5608	24.6832	24.622	11.7287
3	K14	11.6686	11.7233	11.6959	21.3753	21.4279	21.4016	9.70567
3	K15	15.273	15.0399	15.1564	27.2799	27.1681	27.224	12.0676
3	K16	13.127	13.2864	13.2067	22.8667	22.4274	22.647	9.44035
3	K18	12.8402	12.883	12.8616	22.5969	23.037	22.8169	9.9553
3	K20	13.6611	13.5544	13.6077	25.0032	25.0213	25.0123	11.4045
3	K22	14.6052	14.181	14.3931	25.224	24.9881	25.106	10.713
3	K25	13.2189	13.2043	13.2116	23.1958	23.602	23.3989	10.1873
3	K27	11.4425	11.5698	11.5061	21.1545	21.1289	21.1417	9.63558
3	K28	17.6863	17.634	17.6602	30.1514	30.9464	30.5489	12.8887
3	K29	14.6281	14.6879	14.658	23.7173	23.342	23.5296	8.87165
3	K30	20.0905	20.0619	20.0762	30.1522	30.4576	30.3049	10.2287

## Sheet: 1-3
				RASSF8 mRNA level by Real-time PCR
				EEF1A1			RASSF8			9.74903	deltdeltCT				SD	SEM
3	K1	16.4829	16.3833	16.4331	27.7604	27.8612	27.8108	11.3777	0.000375816	10.3462	1.62865	0.32339	Normal	1.60561	0.600195	0.0250081
3	K2	12.7366	12.63	12.6833	22.5143	22.9815	22.7479	10.0646	0.000933787	9.74903	-0.0796794	1.05678	Cervical cancer	1.0509	0.974209	0.040592
3	K3	13.8529	13.8237	13.8383	23.925	24.2974	24.1112	10.2729	0.000808282		0.128556	0.914746	NORMAL/CA	1.52785
3	K17	14.1513	13.9974	14.0743	24.3165	24.5839	24.4502	10.3759	0.000752589	0.128713	0.231553	0.851718	P	0.0217778
3	K21	13.57	13.1701	13.37	23.2957	23.4383	23.367	9.99699	0.000978604		-0.147311	1.1075
3	K24	13.398	13.5725	13.4853	24.599	24.8405	24.7198	11.2345	0.000415029		1.0902	0.469696
3	K26	16.415	16.4536	16.4343	26.0892	26.7097	26.3995	9.96515	0.00100044		-0.179147	1.13221
3	K31	12.7894	12.7445	12.7669	21.836	21.7761	21.8061	9.03913	0.00190086		-1.10517	2.15124
3	K36	11.6278	11.6598	11.6438	20.9174	21.251	21.0842	9.4404	0.00143932		-0.703898	1.6289
3	K43	17.8692	17.9461	17.9077	28.8552	28.5766	28.7159	10.8082	0.000557697		0.663933	0.631155
3	K45	14.4267	14.8063	14.6165	24.2442	24.1393	24.1918	9.5753	0.00131084		-0.569002	1.4835
3	K50	11.1929	11.756	11.4744	20.7242	20.8891	20.8066	9.33222	0.00155139		-0.812073	1.75573
3	K5	12.8417	12.9448	12.8933	24.5608	24.6832	24.622	11.7287	0.000294649		1.58442	0.33346
3	K14	11.6686	11.7233	11.6959	21.3753	21.4279	21.4016	9.70567	0.00119757		-0.438627	1.35531
3	K15	15.273	15.0399	15.1564	27.2799	27.1681	27.224	12.0676	0.000232963		1.92331	0.263649
3	K16	13.127	13.2864	13.2067	22.8667	22.4274	22.647	9.44035	0.00143937		-0.703947	1.62896
3	K18	12.8402	12.883	12.8616	22.5969	23.037	22.8169	9.9553	0.00100729		-0.188994	1.13997
3	K20	13.6611	13.5544	13.6077	25.0032	25.0213	25.0123	11.4045	0.000368889		1.26023	0.417478
3	K22	14.6052	14.181	14.3931	25.224	24.9881	25.106	10.713	0.000595762		0.568679	0.674234
3	K25	13.2189	13.2043	13.2116	23.1958	23.602	23.3989	10.1873	0.000857673		0.0429866	0.970643
3	K27	11.4425	11.5698	11.5061	21.1545	21.1289	21.1417	9.63558	0.00125719		-0.50872	1.42279
3	K28	17.6863	17.634	17.6602	30.1514	30.9464	30.5489	12.8887	0.000131858		2.74443	0.149226
3	K29	14.6281	14.6879	14.658	23.7173	23.342	23.5296	8.87165	0.00213485		-1.27265	2.41605
3	K30	20.0905	20.0619	20.0762	30.1522	30.4576	30.3049	10.2287	0.000833414		0.0843816	0.943189
1	L269	11.9643	11.9892	11.9767	22.4151	22.1075	22.2613	10.2845	0.000801769		0.140228	0.907376
1	L286	14.6379	15.0559	14.8469	25.9583	25.8364	25.8973	11.0504	0.000471517		0.906104	0.533624
1	L287	12.4655	11.8711	12.1683	22.9409	22.775	22.8579	10.6896	0.000605474		0.545349	0.685226
1	L291	12.1085	12.172	12.1403	24.2629	24.1813	24.2221	12.0819	0.000230673		1.93756	0.261057
1	L333	13.0967	12.9791	13.0379	22.7904	22.6404	22.7154	9.6775	0.00122119		-0.466796	1.38204
1	1003	11.5219	11.8503	11.6861	21.4903	21.3643	21.4273	9.74118	0.00116846		-0.403117	1.32236
1	1942	12.1084	12.4253	12.2669	21.9767	22.5026	22.2397	9.97276	0.000995175		-0.171535	1.12626
1	L358	14.0494	14.6678	14.3586	26.2629	26.026	26.1444	11.7859	0.000283203		1.64158	0.320506
1	L550	14.0734	14.2711	14.1723	24.2984	24.2006	24.2495	10.0772	0.000925658		-0.0670654	1.04758
1	2018	15.8456	16.0147	15.9302	25.4699	25.4774	25.4737	9.5435	0.00134005		-0.600799	1.51656
1	2053	14.4677	14.5697	14.5187	23.6961	23.3017	23.4989	8.98024	0.00198006		-1.16406	2.24087
1	2072	18.7312	18.9686	18.8499	27.1696	27.1087	27.1391	8.28925	0.0031966		-1.85505	3.61765
1	N85	12.3479	12.2775	12.3127	20.4614	20.6664	20.5639	8.25117	0.0032821		-1.89313	3.71441
1	N122	11.9397	12.0327	11.9862	21.167	21.1159	21.1415	9.15527	0.00175383		-0.989025	1.98484
1	N177	12.4334	12.3986	12.416	22.341	22.0883	22.2147	9.7987	0.00112279		-0.345602	1.27068
1	N187	12.2974	12.4143	12.3558	22.3874	22.6065	22.4969	10.1411	0.000885592		-0.00322736	1.00224
1	N188	12.1073	12.3761	12.2417	21.4694	21.7772	21.6233	9.3816	0.00149919		-0.762701	1.69666
1	N164	11.7357	11.9476	11.8417	20.441	19.8948	20.1679	8.32624	0.00311567		-1.81805	3.52605
1	N192	12.6299	12.5782	12.6041	22.3226	22.4048	22.3637	9.75964	0.0011536		-0.384655	1.30555
1	N197	11.2862	11.3897	11.338	20.5203	20.4688	20.4945	9.15655	0.00175229		-0.987753	1.98309
1	N205	12.3851	12.626	12.5055	21.5147	21.5887	21.5517	9.04616	0.00189163		-1.09814	2.14079
1	N225	11.5852	11.8987	11.7419	20.8935	21.0761	20.9848	9.24288	0.0016505		-0.901413	1.8679
1	N231	12.6353	12.4874	12.5613	23.3672	23.0507	23.2089	10.6476	0.000623384		0.503294	0.705494
1	N242	12.2582	12.2223	12.2403	21.1108	21.1615	21.1361	8.89588	0.0020993		-1.24842	2.37582
	3=cervical cancer
	1=Normal
